# Supplementary material for: Beneficial Effects of Dietary Flaxseed on Non-Alcoholic Fatty Liver Disease
Source: Nutrients. 2024 Feb 6;16(4):466. doi: 10.3390/nu16040466 (PMC10892801; doi:10.3390/nu16040466)
Supplement: Supplementary file 1 [file nutrients-16-00466-s001.zip]

Archive with 1 entries (1 files):
- nutrients-2746560-supplementary.pdf
